# Supplementary material for: The Role of Glyceraldehyde-3-Phosphate Dehydrogenase in 2-Ketogluconic Acid Industrial Production Strain Pseudomonas plecoglossicida JUIM01
Source: Foods. 2025 Nov 8;14(22):3830. doi: 10.3390/foods14223830 (PMC12651266; doi:10.3390/foods14223830)
Supplement: Supplementary file 1 [file foods-14-03830-s001.zip]

Archive with 1 entries (1 files):
- foods-3924169-supplementary.pdf
